# Supplementary material for: Trophic Relationships of Aquatic Species Offer Valuable Insights Into Shallow Lake Ecosystem Recovery
Source: Ecol Evol. 2025 Nov 2;15(11):e72416. doi: 10.1002/ece3.72416 (PMC12579968; doi:10.1002/ece3.72416)
Supplement: Supplementary file 1 — Table S1: δ15N and δ13C stable isotope characteristics, together with TL values of field samples from Baiyangdian Lake in 2023. Table S2: Descriptive information on stable isotope values of biological carbon and nitrogen collected in Baiyangdian Lake in 2018*. Table S3: Descriptive information on stable isotope values of biological carbon and nitrogen collected in Baiyangdian Lake in 2019*. Table S4: The TL of pelagic and benthic consumer species among three areas in Baiyangdian Lake during 2018–2019*. [file ECE3-15-e72416-s001.xlsx]

## Sheet: Tables
Table S1 δ15N and δ13C stable isotope characteristics, together with TL values of field samples from Baiyangdian Lake in 2023
Taxa	Species	Sample numbers	δ13C (‰)		δ15N (‰)		TL
		n	Min-Max	Mean±SD	Min-Max	Mean±SD	Mean±SD
Plankton	Mixed	40	-37.17‒ -29.97	-33.56±2.45	2.17‒ 12.04	7.18±2.88	/
Macroalgae	Ulothrix sp.	3	-19.31‒ -16.71	-17.96±1.30	4.21‒ 4.77	4.52±0.28	/
Aquatic plants	Potamogeton pectinatus	3	-26.90‒ -19.15	-22.60±3.95	3.07‒ 5.84	4.65±1.42	/
	Najas marina	2	-20.58‒ -19.04	-19.81±1.09	10.48‒ 11.41	10.94±0.66	/
	Hydrilla verticillata	2	-27.66 ‒ -24.84	-26.25±2.00	4.83‒ 5.08	4.96±0.18	/
	Ceratophyllum demersum	5	-29.64 ‒ -23.72	-27.42±2.75	5.59‒ 10.39	8.48±2.12	/
	Chara fragilis	3	-32.51‒ -30.50	-31.76±1.10	2.07‒ 6.74	3.94±2.47	/
	Myriophyllum spicatum	3	-16.96‒ -15.28	-15.91±0.92	1.43‒ 4.47	3.07±1.54	/
	Potamogeton crispus	3	-17.61‒-16.16	-16.71±0.78	4.85‒ 9.68	6.63±2.66	/
	Salvinia natans	2	-27.58‒ -27.57	-27.57±0.01	9.08‒ 11.76	10.42±1.90	/
	Utricularia vulgaris	3	-30.99‒ -35.12	-32.74±2.14	5.83‒ 9.33	7.67±1.75	/
	Nelumbo nucifera	3	-26.17‒ -25.47	-25.84±0.36	3.01‒ 6.51	4.65±1.76	/
	Trapa bispinosa	4	-29.58‒ -25.57	-27.77±2.09	8.32‒ 11.68	9.71±1.66	/
	Hydrocharis dubia	4	-27.83‒ 27.51	-27.69±0.13	10.33‒ 11.10	10.71±0.32	/
	Nymphaea tetragona	3	-25.38‒ -25.11	-25.22±0.14	3.79‒ 6.81	5.23±1.52	/
	Nymphoides peltatum	1	-24.71	-24.71	10.48	10. 48	/
	Acorus calamus	2	-29.54‒ -29.26	-29.40±0.20	2.85‒ 5.06	3.95±1.56	/
	Zizania latifolia	2	-27.88‒ -27.44	-27.66±0.31	8.79‒ 12.20k	10.49±2.41	/
	Phragmites australis	2	-28.21‒ -26.32	-27.21±0.95	5.62‒ 9.44	7.07±2.07	/
	Typha orientalis	1	-30.01	-30.01	5.7	5.7	/
SOM	/	30	-21.99‒ -13.91	-18.64±2.36	0.38‒ 2.09	1.14±0.55	/
Humus	/	30	-30.67‒ -18.19	-25.14±3.77	3.65‒ 6.14	4.96±0.78	/
Invertebrates	Procambarus clarkii	6	-29.37‒ -27.81	-28.70±0.63	5.92‒ 10.06	6.89±1.57	1.99±0.46
	Eriocheir sinensis	4	-28.49‒ -27.10	-27.84±0.75	7.88‒ 8.46	8.21± 0.24	2.38±0.07
	Cipangopaludina chinensis	4	-32.86‒ -31.35	-32.14±0.69	5.95‒ 8.96	6.92±1.39	2.00±0.41
	Cipangopaludina cahayensis	4	-32.66‒ -31.25	-32.86±0.61	6.39‒ 8.79	7.08±1.15	2.04±0.34
	Bellamya aeruginosa	3	-33.12‒ -32.19	-32.76±0.37	5.78‒ 8.63	7.58±1.13	2.19±0.33
	Macrobrachium nipponense	4	-30.48‒ -29.57	-30.01±0.37	8.67‒ 11.28	9.66±0.36	2.10±0.11
	Parafossarulus striatulus	4	-33.54‒ -32.71	-33.25±0.50	8.36‒ 9.20	8.76±1.56	2.54±0.46
Fish	Macropodus ocellatus	4	-31.54‒ -29.14	-30.34±2.42	6.81‒ 8.79	7.57± 2.34	2.19±0.69
	Channa argus	5	-29.26‒ -27.68	-28.75±0.30	7.53‒ 8.90	8.35±2.18	2.42±0.64
	Sinobdella sinensis	3	-32.80‒ -29.68	-31.25±1.62	7.02‒ 7.77	7.36± 1.17	2.57±0.35
	Monopterus albus	3	-29.38‒ -26.73	-28.47±1.51	7.68‒ 11.16	8.86±1.99	2.13±0.59
	Cyprinus carpio	2	-30.11‒ -24.29	-27.20±4.12	7.13‒ 12.24	9.69±3.61	2.11±1.06
	Rhodeus sp.	3	-28.57‒ -28.08	-28.40±0.59	8.04‒ 10.53	9.66±1.80	2.81±0.53
	Micropercops swinhonis	4	-31.15‒ -30.40	-30.78±1.56	8.14‒ 10.01	8.78±0.38	2.55±0.11
	Paramisgurnus dabryanus	4	-28.80‒ -28.16	-28.36±0.64	7.49‒11.38	9.46±0.50	2.75±0.15
	Carassius auratus	4	-32.92‒ -29.80	-31.33±0.40	7.89‒ 9.51	8.74±0.85	1.83±0.25
	Pseudorasbora parva	5	-32.52‒ -28.57	-30.51±0.28	7.99‒10.50	9.18 ±1.41	1.96±0.41
	Pelteobagrus fulvidraco	4	-30.08‒ -28.65	-29.32±0.99	9.43‒12.87	11.07± 0.91	3.22±0.27
	Culter alburnus	5	-33.23‒ -30.05	-31.35±1.19	10.05‒ 14.41	11.60± 1.78	3.37±0.52
	Silurus asotus	1	-29.06	-29.06	12.78	12.78	3.72
Table S2 Descriptive information on stable isotope values of biological carbon and nitrogen collected in Baiyangdian Lake in 2018*
	Area 1 in 2018				Area 2 in 2018				Area 3 in 2018
Abbreviation	δ15N	S.D.	δ13C	S.D.	δ15N	S.D.	δ13C	S.D.	δ15N	S.D.	δ13C	S.D.
Periphyton	6.66	0.18	-28.01	0.36	6.42	0.14	-26.47	0.32	5.93	0.17	-25.69	0.4
Ceratophyllum demersum L.	6.73	0.13	-29.14	0.35	6.31	0.13	-27.49	0.19	5.72	0.69	-26.46	0.49
Potamogeton crispus Linn	7.22	0.39	-29.27	0.29	6.42	0.03	-27.43	0.08	5.88	0.26	-26.78	0.2
Potamogeton pectinatus	7.47	0.27	-26.87	0.47	6.67	0.04	-25.39	0.2	6.27	0.23	-24.54	0.54
Myriophyllum spicatum L.	7.41	0.22	-28.47	0.47	6.97	0.13	-27.25	0.39	6.77	0.16	-25.44	0.94
Bellamya purificata	12.52	0.4	-30.75	0.34	11.29	0.3	-30.02	0.23	10.76	0.25	-28.71	0.27
Cipangopaludina chinensis Gray	12.38	0.58	-30.88	0.06	11.25	0.32	-29.84	0.24	10.58	0.34	-28.59	0.56
Cipangopaludina cahayensis	12.58	0.3	-31.65	0.6	11.72	0.32	-30.62	0.55	10.95	0.38	-29.22	0.5
Procambarus clarkii	13.75	0.2	-30.74	0.46	12.66	0.35	-29.38	0.28	11.88	0.3	-28.5	0.66
Eriocheir sinensis	13.24	0.23	-31.19	0.67	12.1	0.07	-29.23	0.14	11.23	0.07	-28.32	0.27
Abbottina rivularis	14.55	0.26	-30.98	0.32	13.3	0.17	-29.17	0.22	12.72	0.18	-28.02	0.23
Hypseleotris swinhonis	14.35	0.55	-31.93	0.42	13.05	0.3	-29.66	0.29	12.27	0.66	-28.05	0.32
Channa argus	14.97	0.36	-31.57	0.38	13.71	0.19	-29.95	0.3	13.27	0.15	-28.36	0.2
Tokunagay usurika akamusi	12.16	0.57	-31.05	0.23	11.39	0.73	-30.13	0.23	10.67	0.16	-28.68	0.5
Phytoplankton	12.15	0.18	-33.99	0.57	11.62	0.13	-33.29	0.28	11.13	0.31	-32.48	0.44
Lemna minor	12.04	0.25	-33.29	0.29	11.37	0.42	-32.33	0.25	11.15	0.14	-31.53	0.32
Nelumbo nucifera	10.71	0.31	-33.41	0.6	10.47	0.23	-32.55	0.37	9.57	0.25	-31.53	0.41
Zooplankton	13.97	0.39	-32.85	0.11	13.11	0.5	-31.85	0.28	12.34	0.81	-30.58	0.3
Caridina denticulata sinensis	15.14	0.39	-32.33	0.97	14.14	0.45	-31.43	0.21	13.35	0.22	-30.24	0.21
Macrobrachium nipponense	14.65	0.54	-32.51	0.38	13.72	0.17	-31.2	0.42	12.82	0.37	-29.83	0.1
Carassius auratus	14.75	0.07	-32.02	0.12	13.94	0.35	-30.98	0.06	13.29	0.14	-29.73	0.12
Grass carp	14.42	0.26	-32.32	0.59	13.66	0.47	-31.29	0.16	13.08	0.64	-30.15	0.31
Common Carp	14.85	0.36	-32.32	0.26	13.84	0.67	-31.25	0.46	13.13	0.47	-29.74	0.46
Hypophthalmichthys molitrix	15.36	0.26	-31.62	0.54	14.43	0.16	-30.73	0.4	13.77	0.4	-29.93	0.12
Table S3 Descriptive information on stable isotope values of biological carbon and nitrogen collected in Baiyangdian Lake in 2019*
	Area 1 in 2019				Area 2 in 2019				Area 3 in 2019
Abbreviation	δ15N	S.D.	δ13C	S.D.	δ15N	S.D.	δ13C	S.D.	δ15N	S.D.	δ13C	S.D.
Periphyton	5.12	0.13	-25.85	0.2	4.98	0.24	-24.4	0.2	4.59	0.08	-23.08	0.15
Ceratophyllum demersum L.	8.11	0.4	-27.68	0.24	7.79	0.39	-26.68	0.13	7.21	0.37	-25.93	0.13
Potamogeton crispus Linn	9.7	0.45	-26.24	0.48	8.94	0.23	-25.32	0.17	8.13	0.09	-24.47	0.17
Potamogeton pectinatus	9.07	0.21	-27.49	0.14	8.28	0.4	-26.93	0.27	7.72	0.33	-26.65	0.28
Myriophyllum spicatum L.	6.87	0.44	-28.21	0.46	6.35	0.41	-27.47	0.44	6.07	0.39	-26.71	0.13
Bellamya purificata	13.86	0.41	-30.32	0.23	13.14	0.39	-29.11	0.03	12.53	0.74	-27.6	0.64
Cipangopaludina chinensis Gray	12.45	0.19	-30.91	0.29	11.69	0.32	-29.34	0.09	11.14	0.09	-28.39	0.06
Cipangopaludina cahayensis	13.63	1	-31.67	0.25	12.92	0.11	-29.25	0.25	12.38	0.86	-28.12	0.24
Procambarus clarkii	13.3	0.29	-30.28	0.39	12.73	0.09	-29.12	0.18	12.05	0.44	-27.76	0.38
Eriocheir sinensis	14.52	0.62	-29.87	0.45	13.73	0.42	-28.11	0.33	13.01	0.2	-26.74	0.1
Abbottina rivularis	15.55	0.09	-29.96	0.2	14.85	0.52	-28.12	0.37	14.19	0.15	-27.03	0.1
Hypseleotris swinhonis	15.16	0.31	-31.14	0.2	14.54	0.2	-29.64	0.27	13.79	0.28	-28.25	0.2
Channa argus	15.98	0.22	-29.54	0.17	15.23	0.09	-28.17	0.22	14.66	0.07	-26.49	0.09
Tokunagay usurika akamusi	13.45	0.22	-30.78	0.38	12.76	0.32	-29.27	0.32	12.05	0.09	-27.48	0.07
Phytoplankton	14.76	0.25	-34.81	0.19	14.23	0.62	-33.94	0.32	13.74	0.14	-33.07	0.51
Lemna minor	13.98	0.41	-32.67	0.29	13.24	0.1	-32.03	0.28	13.03	0.1	-31.51	0.27
Nelumbo nucifera	12.64	0.45	-33.56	0.47	12.35	0.42	-32.79	0.45	11.63	0.39	-31.93	0.43
Zooplankton	15.89	0.31	-32.03	0.43	14.95	0.52	-30.52	0.22	14.17	0.63	-29.19	0.35
Caridina denticulata sinensis	16.88	0.71	-31.74	0.31	15.92	0.16	-30.66	0.23	15.36	0.26	-29.32	0.17
Macrobrachium nipponense	15.87	0.3	-31.21	0.28	15.04	0.1	-30.04	0.12	14.21	0.49	-29.01	0.27
Carassius auratus	16.41	0.14	-31.28	0.54	15.86	0.16	-30.12	0.49	15.04	0.36	-29.14	0.35
Grass carp	16.07	0.29	-31.65	0.19	15.39	0.25	-30.16	0.17	14.78	0.33	-29.03	0.16
Common Carp	16.47	0.09	-31.54	0.06	15.78	0.22	-30.26	0.16	15.12	0.32	-28.64	0.17
Hypophthalmichthys molitrix	16.96	0.3	-30.85	0.32	16.32	0.29	-29.98	0.31	15.74	0.16	-29.07	0.26
Table S4 The TL of pelagic and benthic consumer species among three areas in Baiyangdian Lake during 2018‒2019*
Type	Abbreviations	Area 1 in 2018	Area 2 in 2018	Area 3 in 2018	Area 1 in 2019	Area 2 in 2019	Area 3 in 2019
Benthic consumers	Periphyton	0.51	0.79	0.89	-0.07	0.15	0.26
	Ceratophyllum demersum L.	0.52	0.77	0.84	0.54	0.72	0.77
	Potamogeton crispus Linn	0.62	0.79	0.88	0.91	0.98	0.97
	Potamogeton pectinatus	0.68	0.84	0.95	0.76	0.83	0.88
	Myriophyllum spicatum L.	0.66	0.9	1.05	0.27	0.42	0.54
	Bellamya purificata	2.01	1.96	2	2.2	2.19	2.16
	Cipangopaludina chinensis Gray	1.96	1.95	1.95	1.7	1.72	1.74
	Cipangopaludina cahayensis	2.03	2.09	2.05	2.12	2.11	2.11
	Procambarus clarkii	2.44	2.39	2.33	2	2.05	2.01
	Eriocheir sinensis	2.26	2.21	2.13	2.47	2.41	2.33
	Abbottina rivularis	2.76	2.61	2.6	2.93	2.86	2.77
	Hypseleotris swinhonis	2.68	2.52	2.45	2.75	2.73	2.61
	Channa argus	2.95	2.76	2.79	3.15	3.03	2.96
	Tokunagay usurika akamusi	1.89	1.99	1.98	2.05	2.06	2.01
Pelagic consumers	Phytoplankton	1.36	1.52	1.63	1.47	1.7	1.83
	Lemna minor	1.33	1.44	1.64	1.15	1.32	1.57
	Nelumbo nucifera	0.94	1.19	1.21	0.66	1.02	1.12
	Zooplankton	2	2	2	2	2	2
	Caridina denticulata sinensis	2.49	2.39	2.35	2.56	2.46	2.52
	Macrobrachium nipponense	2.28	2.22	2.16	1.99	2.04	2.02
	Carassius auratus	2.32	2.31	2.32	2.28	2.43	2.37
	Grass carp	2.18	2.2	2.25	2.09	2.2	2.25
	Common Carp	2.36	2.27	2.27	2.31	2.39	2.41
	Hypophthalmichthys molitrix	2.6	2.5	2.5	2.6	2.68	2.7
* Stable isotopic data for BYD fauna in 2018-2019 were obtained from the supplementary material of Zhang et al.'s study
Reference
L.Zhang, S.Gao, Y.Song, H. Chen, L.Wang, Y.Zhao, J. Cui, W. Tang. Trophic transfer of antibiotics in the benthic-pelagic coupling foodweb in a macrophyte-dominated shallow lake: the importance of pelagic-benthic coupling strength and baseline organism. J. Hazard. Mater. 470 (2024) 134171. https://doi.org/10.1016/j.jhazmat.2024.134171.

## Sheet: Raw data
		Species	δ13CVPDB （‰）	δ15NAIR （‰）
1	SOM	SOM	-15.2875	0.544094
2	SOM	SOM	-16.2048	1.24597
3	SOM	SOM	-14.5231	1.20245
4	SOM	SOM	-14.9818	0.8107
5	SOM	SOM	-15.4404	0.892314
6	SOM	SOM	-14.9818	1.14804
7	SOM	SOM	-16.8163	0.859668
8	SOM	SOM	-13.9116	0.375425
9	SOM	SOM	-19.9899	0.755673
10	SOM	SOM	-21.5891	1.45845
11	SOM	SOM	-19.3902	1.86651
12	SOM	SOM	-21.9889	1.08817
13	SOM	SOM	-20.9894	1.87407
14	SOM	SOM	-19.79	1.58691
15	SOM	SOM	-19.79	0.408064
16	SOM	SOM	-19.1903	1.7985
17	SOM	SOM	-19.9462	0.886754
18	SOM	SOM	-21.3425	0.61186
19	SOM	SOM	-19.9462	2.09274
20	SOM	SOM	-21.9409	1.84445
21	SOM	SOM	-21.3425	1.14391
22	SOM	SOM	-17.9516	0.798079
23	SOM	SOM	-17.9516	1.78238
24	SOM	SOM	-19.4314	0.881864
25	SOM	SOM	-19.0428	2.01065
26	SOM	SOM	-19.6257	0.467388
27	SOM	SOM	-19.2371	0.731947
28	SOM	SOM	-20.2086	0.599668
29	SOM	SOM	-18.4598	2.01065
30	SOM	SOM	-17.8769	0.476207
1	Humus	Humus	-28.1344	5.6893
2	Humus	Humus	-27.2903	6.14444
3	Humus	Humus	-26.7277	5.74619
4	Humus	Humus	-26.7277	6.14444
5	Humus	Humus	-25.3209	5.12037
6	Humus	Humus	-25.8836	5.6893
7	Humus	Humus	-30.6665	5.12037
8	Humus	Humus	-29.5411	5.80308
9	Humus	Humus	-25.8836	6.08755
10	Humus	Humus	-26.7277	5.51862
11	Humus	Humus	-27.7901	4.05494
12	Humus	Humus	-26.4006	3.64945
13	Humus	Humus	-26.9564	4.29824
14	Humus	Humus	-26.9564	3.73055
15	Humus	Humus	-28.068	3.64945
16	Humus	Humus	-27.5122	3.8522
17	Humus	Humus	-30.2912	4.09549
18	Humus	Humus	-28.6238	4.37934
19	Humus	Humus	-26.4006	4.09549
20	Humus	Humus	-28.9017	4.46044
21	Humus	Humus	-18.1947	5.11633
22	Humus	Humus	-19.7406	4.91168
23	Humus	Humus	-19.0128	4.65586
24	Humus	Humus	-20.7392	5.62796
25	Humus	Humus	-21.0128	5.42331
26	Humus	Humus	-19.4684	5.06517
27	Humus	Humus	-22.5586	4.75819
28	Humus	Humus	-23.4684	5.26982
29	Humus	Humus	-20.5572	5.5768
30	Humus	Humus	-18.6489	5.16749
1	Plankton	Plankton	-35.8938	2.43329
2	Plankton	Plankton	-33.2833	7.72871
3	Plankton	Plankton	-30.6807	9.5807
4	Plankton	Plankton	-30.8234	8.93866
5	Plankton	Plankton	-31.1434	2.16664
6	Plankton	Plankton	-37.0428	6.25396
7	Plankton	Plankton	-34.7131	6.17695
8	Plankton	Plankton	-33.3961	3.87627
9	Plankton	Plankton	-36.3751	8.60199
10	Plankton	Plankton	-37.1416	8.37572
11	Plankton	Plankton	-33.1028	3.24343
12	Plankton	Plankton	-31.3812	9.88635
13	Plankton	Plankton	-30.0849	11.0011
14	Plankton	Plankton	-31.2885	2.83216
15	Plankton	Plankton	-31.2211	2.66497
16	Plankton	Plankton	-36.4416	7.29727
17	Plankton	Plankton	-36.1944	7.34938
18	Plankton	Plankton	-33.2117	5.73966
19	Plankton	Plankton	-36.8402	10.3827
20	Plankton	Plankton	-37.1738	10.4827
21	Plankton	Plankton	-33.944	3.92304
22	Plankton	Plankton	-31.2229	8.46088
23	Plankton	Plankton	-30.4019	12.0407
24	Plankton	Plankton	-30.4186	2.60955
25	Plankton	Plankton	-33.6623	6.3875
26	Plankton	Plankton	-35.5354	6.81744
27	Plankton	Plankton	-32.8593	7.01984
28	Plankton	Plankton	-32.5375	6.23619
29	Plankton	Plankton	-36.9516	10.1204
30	Plankton	Plankton	-34.5371	7.86028
31	Plankton	Plankton	-29.9656	3.7565
32	Plankton	Plankton	-30.9751	10.1456
33	Plankton	Plankton	-30.0624	11.1426
34	Plankton	Plankton	-31.2523	3.88604
35	Plankton	Plankton	-36.094	7.6517
36	Plankton	Plankton	-34.0655	8.18854
37	Plankton	Plankton	-34.2235	7.63007
38	Plankton	Plankton	-33.31	5.92686
39	Plankton	Plankton	-36.5368	11.1661
40	Plankton	Plankton	-36.5174	11.2772
1	Macroalgae	Ulotrichacea sp.	-16.7077	4.76754
2	Macroalgae	Ulotrichacea sp.	-17.8773	4.57684
3	Macroalgae	Ulotrichacea sp.	-19.3075	4.21069
1	Aquatic plants	Potamogeton pectinatus	-26.9032	5.83865
2	Aquatic plants	Potamogeton pectinatus	-19.148	3.07422
3	Aquatic plants	Potamogeton pectinatus	-21.7472	5.04987
4	Aquatic plants	Acorus calamus	-29.2594	5.05751
5	Aquatic plants	Acorus calamus	-29.5392	2.85239
6	Aquatic plants	Najas marina	-19.0403	10.4801
7	Aquatic plants	Najas marina	-20.5764	11.4097
8	Aquatic plants	Zizania latifolia	-27.8784	12.1995
9	Aquatic plants	Zizania latifolia	-27.4397	8.79029
10	Aquatic plants	Hydrilla verticillata	-27.662	5.07957
11	Aquatic plants	Hydrilla verticillata	-24.8358	4.83092
12	Aquatic plants	Salvinia natans	-27.5679	11.7625
13	Aquatic plants	Salvinia natans	-27.5757	9.08028
14	Aquatic plants	Ceratophyllum demersum	-23.7184	5.59238
15	Aquatic plants	Ceratophyllum demersum	-25.2271	6.85747
16	Aquatic plants	Ceratophyllum demersum	-29.0496	9.76202
17	Aquatic plants	Ceratophyllum demersum	-29.6391	9.8018
18	Aquatic plants	Ceratophyllum demersum	-29.4483	10.3877
19	Aquatic plants	Utricularia vulgaris	-30.9881	7.84488
20	Aquatic plants	Utricularia vulgaris	-35.1214	9.32795
21	Aquatic plants	Utricularia vulgaris	-32.1138	5.83285
22	Aquatic plants	Nelumbo nucifera	-25.889	4.44517
23	Aquatic plants	Nelumbo nucifera	-25.467	6.50985
24	Aquatic plants	Nelumbo nucifera	-26.1749	3.00842
25	Aquatic plants	Trapa bispinosa	-26.1781	8.32332
26	Aquatic plants	Trapa bispinosa	-29.573	11.6818
27	Aquatic plants	Trapa bispinosa	-29.5837	10.4902
28	Aquatic plants	Trapa bispinosa	-25.7493	8.351
29	Aquatic plants	Phragmites australis	-27.1133	6.15183
30	Aquatic plants	Phragmites australis	-28.2118	5.61661
31	Aquatic plants	Phragmites australis	-26.3167	9.44484
32	Aquatic plants	Chara fragilis	-32.5141	2.06557
33	Aquatic plants	Chara fragilis	-32.267	3.00052
34	Aquatic plants	Chara fragilis	-30.4965	6.73975
35	Aquatic plants	Hydrocharis dubia	-27.5105	10.3255
36	Aquatic plants	Hydrocharis dubia	-27.671	10.7421
37	Aquatic plants	Hydrocharis dubia	-27.8272	11.0955
38	Aquatic plants	Hydrocharis dubia	-27.7417	10.6903
39	Aquatic plants	Nymphaea tetragona	-25.1142	5.07718
40	Aquatic plants	Nymphaea tetragona	-25.3812	6.81423
41	Aquatic plants	Nymphaea tetragona	-25.1624	3.79167
42	Aquatic plants	Myriophyllum spicatum	-16.9574	4.47246
43	Aquatic plants	Myriophyllum spicatum	-15.4792	1.42506
44	Aquatic plants	Myriophyllum spicatum	-15.2787	3.32164
45	Aquatic plants	Typha orientalis	-30.0066	5.69566
46	Aquatic plants	Nymphoides peltatum	-24.7125	10.4769
47	Aquatic plants	Potamogeton crispus	-17.6082	9.67904
48	Aquatic plants	Potamogeton crispus	-16.3667	5.34737
49	Aquatic plants	Potamogeton crispus	-16.1641	4.84928
1	Invertebrates	Procambarus clarkii	-28.4549	10.0553
2	Invertebrates	Procambarus clarkii	-28.2391	6.41095
3	Invertebrates	Procambarus clarkii	-27.8125	6.62036
4	Invertebrates	Procambarus clarkii	-28.9576	6.39036
5	Invertebrates	Procambarus clarkii	-29.3549	5.92239
6	Invertebrates	Procambarus clarkii	-29.3718	5.96401
7	Invertebrates	Cipangopaludina chinensis	-31.3471	6.65799
8	Invertebrates	Cipangopaludina chinensis	-32.5707	8.96208
9	Invertebrates	Cipangopaludina chinensis	-32.8559	5.94661
10	Invertebrates	Cipangopaludina chinensis	-31.7983	6.13003
11	Invertebrates	Cipangopaludina chinensis	-31.9469	6.39156
12	Invertebrates	Cipangopaludina chinensis	-32.6644	6.67595
13	Invertebrates	Cipangopaludina chinensis	-31.564	8.78579
14	Invertebrates	Cipangopaludina chinensis	-31.25	6.45179
15	Invertebrates	Macrobrachium nipponense	-30.0174	11.2793
16	Invertebrates	Macrobrachium nipponense	-29.9614	9.27746
17	Invertebrates	Macrobrachium nipponense	-30.483	9.40319
18	Invertebrates	Macrobrachium nipponense	-29.5745	8.66661
19	Invertebrates	Eriocheir sinensis	-27.1044	8.23749
20	Invertebrates	Eriocheir sinensis	-28.4883	8.28269
21	Invertebrates	Eriocheir sinensis	-28.4787	8.46106
22	Invertebrates	Eriocheir sinensis	-27.2859	7.87797
23	Invertebrates	Bellamya aeruginosa	-32.9584	8.31752
24	Invertebrates	Bellamya aeruginosa	-32.1919	5.78098
25	Invertebrates	Bellamya aeruginosa	-33.1232	8.62666
26	Invertebrates	Parafossarulus striatulus	-32.7115	8.35968
27	Invertebrates	Parafossarulus striatulus	-33.5431	8.88131
28	Invertebrates	Parafossarulus striatulus	-33.2882	8.61169
29	Invertebrates	Parafossarulus striatulus	-33.4526	9.20065
1	Fish	Pseudorasbora parva	-31.08	10.1534
2	Fish	Pseudorasbora parva	-28.5698	7.99571
3	Fish	Pseudorasbora parva	-31.214	7.99478
4	Fish	Pseudorasbora parva	-29.1577	9.27174
5	Fish	Pseudorasbora parva	-32.5191	10.5039
6	Fish	Monopterus albus	-29.3824	7.67965
7	Fish	Monopterus albus	-29.2961	11.1587
8	Fish	Monopterus albus	-26.7307	7.73645
9	Fish	Cyprinus carpio	-30.1143	12.2442
10	Fish	Cyprinus carpio	-24.2879	7.13442
11	Fish	Paramisgurnus dabryanus	-28.2826	7.65562
12	Fish	Paramisgurnus dabryanus	-28.1638	11.3844
13	Fish	Paramisgurnus dabryanus	-28.1944	11.3088
14	Fish	Paramisgurnus dabryanus	-28.8049	7.49068
15	Fish	Micropercops swinhonis	-31.1525	8.65727
16	Fish	Micropercops swinhonis	-30.4589	8.13704
17	Fish	Micropercops swinhonis	-30.4002	8.30958
18	Fish	Micropercops swinhonis	-31.104	10.0052
19	Fish	Sinobdella sinensis	-31.2693	7.76779
20	Fish	Sinobdella sinensis	-32.7974	7.30952
21	Fish	Sinobdella sinensis	-29.6832	7.01724
22	Fish	Rhodeus sp.	-28.0796	8.03865
23	Fish	Rhodeus sp.	-28.542	10.416
24	Fish	Rhodeus sp.	-28.5732	10.5341
25	Fish	Carassius auratus	-31.7151	7.89436
26	Fish	Carassius auratus	-29.8039	9.51355
27	Fish	Carassius auratus	-30.8904	8.1043
28	Fish	Carassius auratus	-32.9201	9.4563
29	Fish	Channa argus	-28.6769	8.40762
30	Fish	Channa argus	-29.0501	8.52591
31	Fish	Channa argus	-29.2637	8.90429
32	Fish	Channa argus	-29.0919	8.36042
33	Fish	Channa argus	-27.6758	7.5299
34	Fish	Pelteobagrus fulvidraco	-29.2025	9.42883
35	Fish	Pelteobagrus fulvidraco	-29.3326	9.62024
36	Fish	Pelteobagrus fulvidraco	-30.0837	12.873
37	Fish	Pelteobagrus fulvidraco	-28.6511	12.3468
38	Fish	Macropodus ocellatus	-30.1332	8.78591
39	Fish	Macropodus ocellatus	-31.5382	6.9452
40	Fish	Macropodus ocellatus	-30.5358	6.81198
41	Fish	Macropodus ocellatus	-29.1444	7.72254
42	Fish	Culter alburnus	-31.6299	11.5977
43	Fish	Culter alburnus	-30.0488	14.4051
44	Fish	Culter alburnus	-33.2328	11.8437
45	Fish	Culter alburnus	-30.957	10.0542
46	Fish	Culter alburnus	-30.8683	10.0853
47	Fish	Silurus asotus	-29.0602	12.7843
